# Supplementary material for: Inducing Magnetic Properties with Ferrite Nanoparticles in Resins for Additive Manufacturing
Source: Int J Mol Sci. 2023 Jul 24;24(14):11838. doi: 10.3390/ijms241411838 (PMC10380220; doi:10.3390/ijms241411838)
Supplement: Supplementary file 1 [file ijms-24-11838-s001.zip]

Archive with 1 entries (1 files):
- ijms-2458056-supplementary.pdf
